# Supplementary material for: Hematological abnormalities and associated factors among patients with thyroid hormone dysfunction at the University of Gondar Comprehensive Specialized Hospital, Northwest Ethiopia
Source: PLoS One. 2025 May 2;20(5):e0322748. doi: 10.1371/journal.pone.0322748 (PMC12047792; doi:10.1371/journal.pone.0322748)
Supplement: S1 Data — (XLSX) [file pone.0322748.s001.xlsx]

## Sheet: Data
MARITAL	OCCUPATI	EDUCATIO	INCOME	SMOKING	ALCHOL	IODINE	MEAT	HOWMANY	WBC	UWBC	RBC	HGB	HCT	MCV	MCH	MCHC	RDW	RDWSD	PLT	MPV	NE	LY	MO	EO	BA	NE1	LY1	MO1	EO1	BA1
3	3	2	4	2	2	2	2		3.3	3.3	6.4	6.4	19.7	77.6	25.1	32.4	16.7	46.8	138	8.1	55	30.4	9.1	3.9	1.6	1.8	1	0.3	0.1	0.1
1	1	1	1	2	1	2	2		4	4	4.55	13.9	39.5	86.8	30.6	35.3	12.8	38.9	255	8.8	35.5	44.4	11.4	8.1	0.6	0.4	1.8	0.5	0.3	0
1	3	3	3	2	2	1	1	1	4.7	4.7	5.39	15.9	46.4	86	29.5	34.3	13.8	41.1	209	10.5	36.2	47	7.7	8.9	0.3	1.7	2.2	0.4	0.4	0
1	1	1	3	2	2	2	2		8.2	8.2	4.69	14.1	39.5	84.3	30.1	35.8	13.4	39.8	190	10.8	45.5	43.9	7.8	1.7	1.1	3.7	3.6	0.6	0.1	0.1
1	1	1	2	2	2	1	2		6.3	6.3	4.88	13.9	39.8	81	27.6	34.2	14.7	42	302	7.9	87	6.7	6.1	0.1	0.1	5.4	0.4	0.4	0	0
1	3	3	4	2	2	2	2		8.2	8.2	4.55	13.9	39.8	87.4	30.6	35	13.3	9.8	240	9.3	71	20.2	6.5	1.6	0.7	5.8	1.7	0.5	0.1	0.1
2	3	2	2	2	2	2	1	2	7.2	7.2	4.78	16	45.5	95.5	33.4	34.9	13.3	13.6	243	9.4	52.8	25.8	8.9	11.5	1	5.3	2.2	0.7	0.1	0
1	1	1	2	2	2	2	2		4.7	4.7	4.44	14.2	40.6	91.3	31.9	35	13	40.2	299	8	50.5	39.8	5	3.5	1.2	5.2	2.3	0.7	0.1	0
1	3	3	1	2	2	1	2		12.3	12.3	4.58	14.7	42.1	91.8	32.2	35	15.5	50.3	285	8.6	62.9	29.2	6.3	1.2	0.4	7.8	3.6	0.8	0.1	0
1	2	3	4	2	2	2	1	1	4.2	4.2	4.49	14.8	42.1	89.8	31.5	35.1	12.3	38.9	145	12.1	55.1	34	7	3.3	0.6	2.3	1.4	0.3	0.1	0
1	2	2	2	2	2	2	2		4.8	4.8	4.74	14.4	41.6	87.7	30.4	34.7	13.1	40.7	210	8.3	58	29.5	7.5	4.3	0.7	2.8	1.4	0.4	0.2	0
1	1	1	2	2	2	2	2		4.8	4.8	4.5	14.5	38.7	85.9	32.2	37.5	13.3	40.7	165	7.7	63.4	25.4	5.7	5.2	0.3	3.1	1.2	0.3	0.3	0
2	1	1	2	2	2	2	1	2	5.1	5.1	4.98	15.9	45.1	90.6	31.9	35.2	13.7	43.3	287	7.4	43.5	37.7	7.8	10.1	0.9	2.2	1.9	0.4	0.5	0
1	1	1	2	2	2	2	1	1	4.4	4.4	4.73	15	43.8	92.8	32.7	35.3	14.6	47.3	335	8	27.2	54.8	11.8	4.9	1.3	1.2	2.4	0.5	0.2	0.1
2	1	1	2	2	2	2	2		4.1	4.1	4.16	13.9	39.3	94.5	33.5	35.4	13.3	44.2	255	8.5	63.5	24.3	9.3	1.6	1.3	2.6	1	0.4	0.1	0.1
1	1	2	2	2	2	2	2		5.3	5.3	5.78	17	47.9	83	29.4	35.5	13.2	41.7	174	9.4	28.5	35.5	6.4	15	0.7	4.2	0.6	0.8	0.3	0.2
2	5	3	2	2	2	2	2		5	5	5.09	16.7	47	92.2	32.8	35.5	13.5	43.8	264	8.7	44	36.2	6.3	11.8	1.7	2.2	1.8	0.3	0.6	0.1
1	1	2	2	2	2	2	2		4.7	4.7	4.57	13.5	38.9	85.1	29.4	34.6	13.2	39.4	137	9.3	47.9	39.4	11.5	0.9	0.3	1.8	1.5	0.4	0	0
2	1	2	1	2	2	2	2		4	4	4.71	14.2	40.5	85.8	30	35	14.1	42.4	245	8.3	37.1	47.5	7.2	7.8	0.4	1.4	1.9	0.3	0.3	0
1	1	1	2	2	2	2	2		6.5	6.5	4.72	14	39.9	84.5	29.8	35.2	12.6	37.6	302	8	57.2	32.6	7.3	2.1	0.8	3.7	2.1	0.5	0.1	0.1
1	1	1	1	2	2	2	2		3.9	3.9	5.66	13.4	39.4	69.6	23.6	33.9	13.8	34.1	303	8.4	74.8	12.1	11.7	0.8	0.6	2.9	0.5	0.5	0	0
1	1	1	2	2	2	2	2		7.1	7.1	4.51	12.4	35.4	78.6	27.4	34.9	13.3	36.8	278	9	67	10.7	6	7.2	0.7	1.7	1.4	0.4	0.5	0
1	1	1	2	2	2	2	1	1	3.9	3.9	5.66	13.4	39.4	69.6	23.6	33.9	13.8	34.1	303	8.4	74.8	12.1	11.7	0.8	0.6	2.9	0.5	0.5	0	0
1	6	2	2	1	2	2	1	2	6.2	6.2	5.09	14	43.1	84.8	29.1	34.3	17.8	52.5	278	9.3	49.8	30	8.5	11	0.7	3.1	1.9	0.5	0.7	0
1	1	1	2	2	1	2	2		6.7	6.7	2.99	12.5	35.7	89.5	31.3	34.9	13.5	42.4	281	7.8	62.7	24.2	6.8	5.6	0.7	4.2	1.6	0.5	0.4	0
1	1	3	2	1	2	1	1	4	7.6	7.6	4.62	14.3	41.1	88.9	31	34.8	12.7	39.8	217	8.4	3.9	17.5	6.6	1.7	0.3	5.6	1.3	0.5	0.1	0
1	1	1	2	1	1	2	2		5.3	5.3	3.16	12.6	36.8	94	32.7	34.8	13.4	44.2	244	8.1	53.9	26.4	10.8	6.9	2	2.8	1.4	0.6	0.4	0.1
1	1	1	2	2	1	2	1	1	4.6	4.6	4.97	13.9	39.9	80.4	27	35.5	13.8	39.4	299	7.7	48	38.9	11.3	1.1	0.7	2.2	1.8	0.5	0	0
1	3	1	4	2	2	1	1	3	5.7	5.7	4.52	14.3	39.9	88.2	31.5	35.8	13.2	40.7	225	8.5	53.3	33.3	7.1	5	1.3	3	1.9	0.4	0.3	0.1
3	3	2	2	2	2	1	1	3	4.9	4.9	4.3	15	41.2	95.7	34.8	36.4	13.2	44.2	223	9.4	42.9	39.8	9.5	7	0.8	2.1	1.9	0.5	0.3	0
2	1	2	1	2	1	2	1	3	4.8	4.8	5.46	15.9	44.6	81.8	29.1	35.6	13.5	38.9	232	8.8	43.2	41.7	8.6	6	0.5	2.1	2	0.4	0.3	0
1	1	1	2	2	2	2	1	3	4.8	4.8	4.65	14.1	39.6	85	30	35.7	13.5	40.7	247	8.8	32	49	10.6	7.6	0.7	1.2	1.9	0.4	0.3	0
1	1	1	1	2	1	2	2		6.6	6.6	4.46	13.5	38.3	85.5	30.3	35.5	12.9	38.9	213	9.4	57	30.5	5.3	5.9	1.3	3.9	2.1	0.4	0.4	0.1
1	1	1	1	2	1	2	2		4.1	4.1	4.31	12.6	36.3	84.4	29.8	35.4	14.3	42.3	205	8.8	44.3	38.3	5.9	10.5	1	1.8	1.6	0.2	0.4	0
1	1	1	1	2	1	2	2		4.7	4.7	4.58	10	31.1	80	27	32	17.4	50.8	141	8.6	43.9	32.2	10.2	8	0.7	2.3	1.6	0.5	0.4	0
1	2	3	2	2	1	1	2		7.2	7.2	4.15	11.2	32.9	79.4	27	34	13.7	38.5	240	9.4	55.4	26.3	14.2	3.7	0.4	4	1.9	1	0.3	0
1	3	2	4	2	2	1	1	2	5.7	5.7	5.05	15.1	41.9	83.1	30	36.1	14.1	41.1	464	7	49.6	37.3	9.9	2.9	0.3	2.8	2.1	0.6	0.2	0
1	3	1	1	2	1	2	2		4.6	4.6	4.08	12.4	35.3	86.5	30.4	35.1	13.7	42.4	301	8.3	61.7	25.8	6.5	4.7	1.3	2.9	1.2	0.3	0.2	0
1	1	1	2	2	2	2	1	2	4.2	4.2	4.51	14.7	41	91.1	32.6	35.8	13.7	43.8	289	8.4	44.7	45.4	8.8	0.8	0.3	1.9	1.9	0.4	0	0
1	1	1	1	2	1	2	2		5.4	5.4	4.31	12.3	38.3	88.7	30.8	34.7	13.7	42.4	299	9.2	43	42.9	9.2	3.5	1.4	1.4	2.3	0.5	0.2	0.1
1	1	1	1	2	1	2	2		3.1	3.1	4.41	12	36.2	82.1	29.4	35.8	12.7	37.2	171	8.9	41.3	35.5	9.6	13.2	0.4	1.3	1.1	0.3	0.4	0
2	2	1	2	2	1	1	2	2	7.1	7.1	4.89	12.5	38	77.8	26.5	34	16	44.6	370	9	46.6	37.8	11.2	3.6	0.8	3.3	2.7	0.8	0.3	0.1
1	1	1	1	2	1	2	2		5.4	5.4	4.31	12.3	38.3	88.7	30.8	34.7	13.7	42.3	299	9.2	3.5	42.9	9.2	3.5	1.4	2.3	2.3	0.5	0.2	0.1
1	1	1	2	2	2	2	1	2	6.6	6.6	4.25	14	39.2	92.3	33	35.8	12.6	40.7	302	8.3	47.4	32.4	4.3	15	0.7	3.1	2.1	0.3	1	0
1	1	3	3	1	1	1	2		9.2	9.2	4.91	15.1	43.8	89.2	30.8	34.5	13.4	42	340	7.8	52.8	23.8	4.5	15	0.6	4.9	2.2	0.4	1.7	0.1
1	1	1	2	2	1	2	2		8.1	8.1	4.14	12	33.8	81.6	28.9	35.5	12.6	36.8	317	8.2	62.7	25.5	10	1.6	0.2	5.1	2.1	0.8	0.1	0
1	4	2	1	2	2	1	1	3	4.7	4.7	4.19	13.8	39.5	94.1	32.9	34.9	13.3	44.2	199	8.8	64.4	23.1	10.5	1.6	0.4	3.1	1.1	0.5	0.1	0
1	1	3	2	2	2	2	2		4.2	4.2	5.08	12	39.3	77.4	25.6	33.1	14.4	39.4	213	8.7	36.9	45	14.8	2.6	0.7	1.6	1.9	0.6	0.1	0
1	3	2	3	2	2	2	1	3	4	4	4.73	14.2	40.8	86.2	30	34.8	13	38.9	198	9.3	51.3	39.6	6.3	2.3	0.5	2.1	1.6	0.3	0.1	0
1	1	1	1	2	2	2	2		5.3	5.3	4.56	14.5	40.7	89.2	31.8	35.7	13.3	42	302	8.2	39.6	45	11.9	2.7	0.8	2.1	2.4	0.6	0.1	0
1	1	1	1	2	2	2	1	4	5.4	5.4	3.26	13.3	39.9	100	35.1	35.1	13.2	46.4	242	8.1	54.6	30.5	8.8	5.7	0.4	3	1.7	0.5	0.3	0
1	3	3	4	2	1	1	2		5.5	5.5	4.41	12.1	38.2	86.7	29.8	34.4	13.4	40.7	193	9.3	42	50.6	6	0.8	0.6	2.3	2.8	0.3	0	0
1	4	3	3	2	2	2	2		5.5	5.5	5.33	12.7	38.2	71.7	24.3	33.9	14.7	37.2	226	9.3	28.7	55.4	5.4	9.6	0.9	1.4	2.8	0.3	0.5	0
1	6	3	2	2	1	1	2		11.3	11.3	4.76	12.6	37.1	78	26.5	33.9	16.7	45.5	382	7.2	80	11	6.4	2.2	0.4	9	1.2	0.7	0.3	0
2	5	2	2	2	1	1	2		5.3	5.3	3.2	9.6	27.1	84.7	29.9	35.3	14	42.4	344	6.5	79.8	11.5	6.7	0.7	1.3	4.2	0.6	0.4	0	0.1
2	2	3	4	2	2	2	1	3	4.8	4.8	4.89	15.5	42.3	86.4	31.6	36.6	13.1	39.8	239	8.5	64.1	26.2	7.7	1.7	0.3	3.1	1.3	0.4	0.1	0
4	1	1	1	2	1	2	1	3	5.6	5.6	4.02	15.1	43.3	86.2	30.1	34.9	16.3	49	195	11.3	34.2	44.4	9.8	10.3	1.3	1.9	2.5	0.6	0.6	0.1
2	1	1	1	2	2	2	2		9.9	9.9	4.06	12.7	35.5	87.5	31.7	36.3	13.5	41.1	241	9.6	55.2	34.6	9.1	0.8	0.3	5.5	3.4	0.9	0.1	0
1	4	3	3	2	2	2	2		11.3	11.3	4.76	12.6	37.1	79	26.5	33.9	45.5	45.5	382	7.2	80	11	6.1	2.2	0.4	9	1.2	0.7	0.3	0
2	1	1	3	2	2	2	1		2.7	2.7	4.94	14.3	40.4	81.8	29	35.4	12.8	36.8	275	8.1	36.7	45.6	15.9	0.2	1.6	1	1.3	0.4	0	0
2	2	3	4	2	1	1	2	3	5.4	5.4	3.99	12.6	35.7	89.4	31.5	35.2	13.3	41.6	248	9.3	60.9	28.6	7.7	1.4	1.4	3.3	1.5	0.4	0.1	0.1
1	1	1	3	2	2	2	1	3	9.4	9.4	5.44	15	43.1	79	27.6	34.8	14	38.8	318	7.9	59.9	27.1	9.6	3.1	0.3	5.6	2.6	0.9	0.3	0
3	1	1	1	2	2	2	2		3	3	4.63	14.9	43.2	93.3	32.2	34.5	12.7	40.7	242	8	15.5	61.5	15.3	6.9	0.8	0.5	1.8	0.5	0.2	0
2	1	1	3	2	2	2	1	3	4.5	4.5	4.32	13.6	38.8	89.9	31.5	35.1	12.3	38.5	169	10.7	52.4	35.8	7.8	3	1	2.4	1.6	0.4	0.1	0
1	3	3	2	2	2	2	1	2	3.4	3.4	4.79	13.9	37.9	79	28.5	36.1	14.2	39.4	179	8.2	54.9	28.3	12	3.9	0.9	1.9	1	0.4	0.1	0
1	3	1	4	2	2	2	1	3	3.7	3.7	4.67	14.9	43.1	92.3	31.9	34.5	13.1	42	175	9.5	45.7	42.7	7.8	3	0.8	1.7	1.6	0.3	0.1	0
1	3	2	4	2	1	2	2		5.1	5.1	4.09	12.7	36.6	89.5	31.3	34.7	14.1	43.8	226	8.2	52.6	37.8	6.6	2.7	0.3	2.7	1.9	0.3	0.1	0
1	1	1	3	2	2	2	1	2	11.9	11.9	4.45	13.7	40.9	92	30.8	33.5	14.7	47.7	213	9.9	10.5	12.8	3.2	15	1.5	1.3	1.5	0.4	8.6	0.2
2	7	2	2	2	1	1	2		4.6	4.6	4.57	12.1	39.8	85.5	28.6	33.6	16.3	48.6	298	8.1	29.3	45.9	12.2	12.4	0.2	1.4	2.1	0.6	0.6	0
1	1	1	3	2	2	2	1	2	6.4	6.4	4.97	15.6	44.1	88.8	31.4	35.4	13.1	40.7	266	7.6	54.7	27.7	6.9	9.8	0.9	3.5	1.8	0.4	0.6	0.1
1	1	1	3	2	2	2	1	3	4.8	48	4.67	13.4	40.9	87.5	28.7	32.8	15.4	46.4	179	8.7	57.2	35.6	5.7	0.6	0.9	2.7	1.7	0.3	0	0
1	1	1	2	2	1	2	2		5.3	5.3	4.12	11.2	33.2	80.1	27.3	34.1	15.4	42.4	212	9.4	40.4	34.4	13.4	11	0.8	2.1	1.8	0.7	0.6	0
1	1	1	1	2	1	2	2		5.1	5.1	5.12	12.5	37.6	73.4	24.5	33.3	15.5	39.9	145	9.9	57.5	29.6	6.9	4.8	1.2	2.9	1.5	0.4	0.2	0.1
1	1	1	2	2	2	2	1	2	8	8	4.75	13.8	40.4	85.1	29	34.1	16.2	48.1	295	9	28.9	45.2	6.2	15	1.3	2.3	3.6	0.5	1.5	0.1
2	7	4	2	2	2	1	1	3	7.3	7.3	5.38	17.6	49.5	91	32.6	35.5	12.9	41.6	184	10.1	69.9	20	8.9	1	0.2	5.1	1.5	0.7	0.1	0
1	1	1	4	2	2	2	1	2	4	4	4.63	14	40	86.4	30.2	35	13.1	39.8	144	10	42.4	38.4	12	6.6	0.6	1.7	1.6	0.5	0.3	0
1	1	1	3	2	2	2	1	3	10.5	10.5	5.01	14.7	43.1	86.1	29.4	34.1	13.5	40.7	243	10.1	66	14.4	6.9	12.3	0.4	6.9	1.5	0.7	1.3	0
4	5	2	2	2	2	2	1	2	4.8	4.8	5.05	14.6	41.6	82.4	28.8	35	13.4	38.9	198	8.4	6.2	30.1	10	3.3	0.4	2.7	1.4	0.5	0.2	0
1	1	1	2	2	2	2	2		5.8	5.8	5.69	16.9	47.5	83.5	29.9	35.5	12.6	37.2	302	9.7	34.4	50.3	9.1	5.5	0.7	2	2.9	0.5	0.3	0
1	1	1	2	2	2	2	2		7.5	7.5	5.06	15.1	43.9	86.8	29.8	34.4	13.9	42.4	198	8.8	59.6	31.2	6.7	2.3	0.2	4.5	2.3	0.5	0.2	0
1	1	1	1	2	2	2	2		4.8	4.8	4.94	14.9	42.5	86.1	30.3	35.1	13.6	41.1	219	9.7	32.6	48.6	11.6	5.9	1.3	1.2	1.8	0.4	0.2	0
1	3	3	4	2	2	2	2		6.2	6.2	4.38	14	40.1	91.9	31.9	34.9	13.3	42.9	216	9.8	55.5	30.4	4.6	8.8	0.7	3.4	1.9	0.3	0.5	0
1	3	1	4	2	2	1	2		5.1	5.1	5.05	15.3	42.9	85	30.3	35.7	13.3	39.4	206	8.2	40.1	43.8	4	11.2	0.9	2.1	2.2	0.2	0.6	0
1	4	2	4	2	2	2	1	1	6.7	6.7	5.64	17.2	49.9	88.4	30.6	34.6	14.8	45.9	205	9.4	65.9	23.9	8.8	1.1	0.3	4.4	1.6	0.6	0.1	0
1	3	1	1	2	1	1	2		11.2	11.2	4.08	12.7	36.7	89.8	31.1	34.6	14	44.2	448	7.5	70.9	22.8	5.5	0.3	0.5	8	2.6	0.6	0	0.1
1	2	3	4	2	2	1	2		5.3	5.3	4.8	14	40	83.5	29.2	35	14.6	42.4	262	7.8	47.3	40.9	10.1	1	0.7	2.5	2.2	0.5	0.1	0
1	3	2	2	2	2	2	1	2	7.6	7.6	4.53	13.2	38.2	84.2	29.1	34.5	12.8	37.6	323	7.2	39	36.2	6	15	1.3	3	2.8	0.5	1.3	0.1
1	1	1	3	2	2	2	2		5.6	5.6	3.13	14	39.3	90.8	32.5	35.8	14.1	45.5	245	8.1	72.2	19.2	6.1	1.8	0.7	4.1	1.1	0.3	0.1	0
2	1	1	1	2	2	2	2		7.7	7.7	4	11.7	37.1	92.7	34.2	36.9	12.5	41.1	228	8	72.4	20.6	6.1	0.6	0.3	5.6	1.6	0.5	0	0
1	3	1	1	2	2	2	2		4.1	4.1	3.16	12.1	34	86	30.7	35.7	13.5	40.7	303	7.3	53	31.6	12.7	2.1	0.6	2.1	1.3	0.5	0.1	0
1	3	2	1	2	2	2	2		4.3	4.3	4.63	14.9	43.2	93.3	32.2	34.5	12.7	40.7	242	8	15.5	61.5	15.5	6.9	0.8	0.5	1.8	0.5	0.2	0
1	1	1	1	2	2	1	1	2	4.3	4.3	4.8	14	40.3	84.1	29	34.6	12.7	37.6	258	7.2	41.7	51	6.5	0.7	0.1	1.8	2.2	0.3	0	0
1	3	1	2	2	2	2	2		4	4	4.93	13.4	39.5	80.2	27.3	34	13.5	38.1	228	8.1	41	39.3	15.2	3.2	1.3	1.6	1.6	0.6	0.1	0.1
1	1	1	1	2	1	2	1	2	6.5	6.5	4.65	15	40	87	32	36.8	13	40.3	179	10	65.8	20.2	10.5	3.1	0.4	4.3	1.3	0.7	0.2	0
1	3	1	1	2	2	2	2		6.5	6.5	4.45	14.9	42.9	95.7	33.5	35	13.3	45.1	228	9.3	37.1	28.1	7.1	15	1	2.4	1.9	0.5	1.7	0.1
1	5	1	2	2	1	2	1	2	5.8	5.8	5.41	16	45	83	29.7	35.8	17.1	48.6	241	8	62.5	21.7	5.3	8.4	0.7	3.6	1.2	0.3	0.4	0
1	1	1	1	2	2	1	2		5.9	5.9	5.08	14.6	39.9	78.6	28.7	36.5	14.3	39.8	254	8.2	63.6	21.8	5.4	8.5	0.7	3.7	1.3	0.3	0.5	0
4	4	2	2	2	2	2	2		4.8	4.8	4.51	14.5	38.7	85.9	32.2	37.5	13.3	40.7	165	7.7	63.4	25.4	5.7	5.2	0.3	3.1	1.2	0.3	0.3	0
1	3	1	1	2	2	1	1	2	5	5	5.48	16.6	46.3	84.5	30.4	36	15.4	45.5	102	9	64.5	21.5	6.1	7.4	0.5	3.2	1.1	0.3	0.4	0
1	1	1	1	2	2	2	2		8.5	8.5	4.69	13.3	38.8	82.7	28.4	34.4	12.2	38.4	237	8.8	59.3	25	7.1	7.8	0.8	5	2.1	0.6	0.7	0.1
3	1	1	3	2	2	1	1	1	5.2	5.2	4.45	14	39.9	89.7	31.5	35.1	13.1	40.7	201	8.8	63.2	29.6	5.3	1.2	0.7	3.3	1.5	0.3	0.1	0
2	2	1	3	2	2	2	2		4.4	4.4	4.13	13.7	36.9	89.3	33.3	37.3	14	43.8	157	10.3	61.3	31.7	5.6	0.8	0.6	2.4	1.2	0.2	0	0
1	1	1	1	2	2	2	2		8.2	8.2	4.17	13.6	35.6	85.4	32.5	38.1	13.3	40.7	189	9.2	68.5	17.9	4.8	8.2	0.6	5.6	1.5	0.4	0.7	0
2	4	1	3	1	2	2	2		3.8	3.8	5	14.9	42.6	85.1	29.7	34.9	13.2	39.4	172	9.4	54.7	31.9	7.7	5	0.7	2.1	1.2	0.3	0.2	0
1	1	1	1	2	2	2	2		4.9	4.9	5.95	11.2	32.4	82.2	28.5	34.7	14	41.1	100	10.3	63.9	26.9	8.5	0.9	0.2	3.1	1.3	0.4	0	0
3	1	1	2	2	1	1	2		3.4	3.4	4.16	12.2	35.9	86.4	29.5	34.1	13.6	41.6	193	9.9	49.1	34.3	8.5	6.8	1.3	1.7	1.2	0.3	0.2	0
1	1	1	2	2	1	1	2		9.3	10.9	4.1	12.1	37	87.4	30	34.3	14.4	43.3	153	9.3	67.3	17.9	13.3	1.3	0.2	6.6	1.3	1.3	0.1	0
1	1	2	4	2	2	2	2		4.5	4.5	4.95	12.6	37.7	76.2	25.5	33.5	16.9	45.9	171	11	54.6	28.7	12.5	2.7	1.5	1.9	1	0.4	0.1	0.1
2	6	2	4	2	2	2	1	3	5.4	5.4	4.93	15.3	44.5	90.3	31.1	34.4	13.7	42.9	232	8.2	55.2	33	6.1	4.7	1	3	1.8	0.3	0.3	0.1
1	1	1	3	2	2	2			4.7	4.7	4.21	12.7	36.7	87.2	30.6	35.1	13	39.8	306	7.3	70.5	17.2	10.6	1.1	0.6	3.3	0.8	0.5	0.1	0
2	5	2	3	2	2	2	2		6.9	6.9	5.02	15.5	43.4	86.4	30.8	35.6	13.3	40.7	340	8	47.4	39.4	6.8	2.1	4.3	3.3	2.7	0.5	0.1	0.3
3	1	1	4	2	2	1	2		10.5	10.5	3.86	11.5	33.6	87	29.8	34.3	15.6	47.7	226	9.2	75	13.8	10	0.6	0.6	7.9	1.4	1.1	0.1	0.1
2	3	1	3	2	1	2	2		6	6	5.13	12.4	40.2	78.4	26.1	33.3	13.6	37.6	213	9	65	24.3	4.8	5.5	0.4	3.9	1.5	0.3	0.3	0
3	1	1	1	2	2	2	1	2	4	4	4.85	13.9	40.7	83.9	28.6	34	13.3	39.4	178	10.3	73.3	20.3	2.8	3	0.6	3	0.8	0.1	0.1	0
1	2	3	2	2	2	2	1	3	8.3	8.3	5.03	15.2	44.4	88.2	30.3	34.3	14.4	45.1	291	9.8	64	20	6.9	8.4	0.7	5.3	1.7	0.6	0.7	0.1
1	1	1	3	2	2	2	2		4.5	4.5	4.6	14.1	40.6	88.3	30.6	34.7	13.6	42	236	9.1	56.4	30	6.1	6.9	0.6	2.6	1.4	0.3	0.3	0
2	1	1	1	2	2	2	2		4.2	4.2	5.22	16.3	45.8	87.9	31.2	35.6	14.9	45.5	146	10	45.3	36.9	11.4	5.4	1	1.8	1.5	0.5	0.2	0
2	2	3	2	2	2	2	1	3	6.2	6.2	4.82	15.4	43.4	90	31.9	35.4	13.8	43.3	208	8.5	60	27.1	6.8	5.4	0.7	3.7	1.7	0.4	0.3	0
1	1	1	1	2	2	2	2		9.6	10.6	4.15	12.7	36.8	88.8	30.5	34.4	15.3	47.3	185	8.6	76.5	11.6	5.2	5.8	0.9	7.3	1.1	0.5	0.6	0.1
2	4	2	4	2	2	2	1	2	4.1	4.1	4.44	13.9	40.3	90.7	31.2	34.4	12.2	38.9	160	11.7	51.1	37.7	5.9	4.2	1.1	2.1	1.5	0.2	0.2	0
3	1	1	3	2	2	2	2		7.3	7.3	3.49	11.3	32.4	93.4	32.4	34.7	15.9	52.1	188	11.4	60.4	22.2	3.7	12.6	1.1	4.4	1.6	0.3	0.9	0.1
1	4	3	4	2	2	2	1	3	4.5	4.5	5.32	14.8	43.3	81.4	27.7	34.1	14.1	40.7	197	11.2	50	35.4	6.3	7.5	0.8	2.2	1.6	0.3	0.3	0
1	2	3	4	2	2	2	2		9	9	4.82	15.8	48.3	100.2	32.7	32.7	16	57.3	405	10.9	75.5	8.9	13.7	1	0.9	6.8	0.8	1.2	0.1	0.1
1	2	3	4	2	1	2	2		5.2	5.2	4.72	13.7	39.3	83.2	28.9	34.8	12.8	40.3	262	8.1	46.7	61.5	34.5	8.1	0.4	2.4	1.8	0.5	0.4	0
4	1	1	1	2	2	2	1	2	7.3	7.2	5.25	16.1	43.5	82.2	30.7	37	15.1	44.2	321	7.2	61.1	22.8	5.8	9.1	1.2	4.4	1.6	0.4	0.7	0.1
2	3	2	2	1	1	2	2		6.3	6.3	5.18	15.9	44.8	86.5	30.8	35.6	13	39.8	237	8.8	69.3	23.6	6.4	0.4	0.3	4.4	1.5	0.4	0	0
1	4	3	4	2	2	2	2		6.3	6.3	4.88	13.6	39.8	81.5	27.9	34.2	14.7	40	302	7.9	87	6.7	6.1	0.1	0.1	5.4	0.4	0.4	0	0
1	3	2	2	2	1	2	1	2	5	5	4.42	14.5	39.5	89.4	32.9	36.8	12.2	38.1	266	8.1	59.7	30.4	7.9	1.1	0.9	3	1.5	0.4	0.1	0
1	1	1	1	2	2	2	2		9.2	9.2	4.85	14.5	40.3	83.1	29.9	36	14.2	41.1	177	9.4	73.8	16	9.2	0.8	0.2	6.8	1.5	0.8	0.1	0
2	3	1	1	2	2	2	2		5.6	5.6	4.33	14	39.3	90.8	32.5	35.8	14.1	45.5	245	8.1	72.2	19.2	6.1	1.8	0.7	4.1	1.1	0.3	0.1	0
1	2	3	4	2	2	2	1	4	7.6	7.6	4.13	15.4	44.7	87.2	29.9	34.3	13.8	42	226	9.3	55.9	33.4	7.6	2.3	0.8	4.2	2.5	0.6	0.2	0
2	1	2	2	2	2	2	2		7.5	7.5	4.24	11.6	34.7	81.7	27.2	33.3	13.8	39.8	320	8.8	66.3	24.7	6.1	1.9	1	5	1.9	0.5	0.1	0.1
4	1	3	3	2	2	2	1	3	3.7	3.7	4.29	13.9	39.5	92.1	31.7	34.4	14	45.1	244	9.8	40.2	46.7	8.9	3.2	1	1.5	1.7	0.3	0.1	0
1	1	1	1	2	2	2	2		6.1	6.1	3.26	11.9	34.7	91.5	31.8	34.4	16.6	54.7	340	8.1	41.3	42.3	12.7	2.8	0.9	2.5	2.6	0.8	0.2	0.1
2	4	3	4	2	2	1	2		6.2	6.2	4.72	12.1	37.4	79.2	27.7	35	13.1	36.3	229	9.8	69.5	19.9	7.8	1.8	1	4.3	1.2	0.5	0.1	0.1
1	1	3	3	1	2	2	1	3	4.4	4.4	4.65	14.8	43.1	92.6	31.9	34.4	13.5	43.8	158	9.5	49.4	41	7.2	1.4	1	2.1	1.8	0.3	0.1	0
2	3	3	4	2	2	2	1	2	4	4	3.41	13.1	38.7	87.6	29.7	34	12.8	39.4	253	8.2	60	29.9	7.4	1.9	0.8	2.4	1.2	0.3	0.1	0
1	1	2	2	2	2	2	2		7.1	7.1	4.83	14.4	41.5	85.9	29.9	34.8	14.1	42.4	326	7.7	63.4	20.2	8	8.1	0.3	4.5	1.4	0.6	0.6	0
3	6	3	1	2	2	2	1	3	5.8	5.8	4.39	13.8	39.5	90	31.4	34.9	13.6	42.9	237	9.5	59.6	24.5	10.3	5.4	0.2	3.5	1.4	0.6	0.3	0
1	4	2	4	2	2	2	1	3	6.7	6.7	5.64	17.2	49.9	88.4	30.6	34.6	14.8	45.9	204	9.4	65.9	23.9	8.8	1.1	0.3	4.4	1.6	0.6	0.1	0
1	1	1	1	2	2	2	1	2	10.3	10.3	5.7	15.6	45.1	88.4	79.1	34.7	16.2	45.5	256	8.4	75.3	18.7	4.6	0.5	0.9	7.8	1.9	0.5	0	0.1
1	1	1	1	2	2	2	2		4.3	4.3	5.2	14.9	42.3	81.3	28	34.4	14.5	42	179	9.4	43.7	36.1	12.5	6.8	0.9	1.9	1.5	0.5	0.3	0
2	2	3	2	2	2	2	2		4	4	4.56	14.3	41.1	90.1	31.3	34.8	13.3	42.2	244	9.2	37.7	45.7	10	5.8	0.8	1.5	1.8	0.4	0.2	0
2	2	3	4	2	2	2			6.4	6.4	2.64	7.8	23.6	89.2	29.6	33.2	18.6	59.5	274	7.1	68.4	21	8.9	1.3	0.4	4.3	1.3	0.6	0.1	0
4	4	2	4	2	2	2	2		5.4	5.4	4.59	14.1	39.4	85.9	30.8	35.8	13.4	40.3	239	9.4	48.6	32.4	5.3	13.1	0.6	2.6	1.8	0.3	0.7	0
3	1	1	2	2	2	2	2		5.3	5.3	3.25	10.1	28.6	87.9	31.1	35.4	14.7	45.5	120	9.7	62	20.9	13.3	2.9	0.9	3.3	1.1	0.7	0.2	0
1	1	3	3	2	2	2	1	3	5.7	5.7	5.05	15.7	44.4	87.9	31	35.2	12.9	39.4	254	7.1	53.5	38.1	6.2	1.1	1.1	3	2.2	0.4	0.1	0.1
2	4	3	4	2	2	2	2		4.7	4.7	4.27	10.9	31.3	73.2	25.6	35	21.4	54.7	273	8.4	73.1	14.9	8.9	2.4	0.7	3.5	0.7	0.4	0.1	0
2	7	2	1	2	2	2	1	1	6.1	6.1	2.71	9.6	26.5	97.9	35.6	36.4	15	49.9	180	8.3	75	14.7	5.4	4.2	0.7	4.5	0.9	0.3	0.3	0
1	3	2	2	2	2	2	2		8.9	8.9	5.26	15.8	44.4	84.4	30	35.6	13.4	39.8	131	8	61.9	28.6	6.4	2.4	0.7	5.5	2.5	0.6	0.2	0.1
1	1	1	1	2	2	2	1	2	5.2	5.2	4.37	13.9	40	91.5	31.9	34.8	13.2	42.4	312	8.3	62.4	28.5	6.2	2.5	0.4	3.2	1.5	0.3	0.1	0
3	2	3	2	2	2	2	2		5.3	5.3	3.2	9.6	27.1	84.7	29.9	35.3	14	42.4	344	6.6	79.8	11.5	6.7	0.7	1.3	4.2	0.6	0.4	0	0.1
1	3	3	4	2	1	1	1	3	6.3	6.3	4.88	13.6	39.8	81.5	27.9	34.2	14.7	42	302	7.9	87	6.7	6.1	0.1	0.1	5.4	0.4	0.4	0	0
1	1	1	2	2	2	2	1	3	5.2	5.2	5.27	15.9	46	87.2	30.1	34.5	12.8	39.8	257	7.9	60	30.6	8.4	0.7	0.3	3.1	1.6	0.4	0	0
3	1	1	3	2	2	2	2		4	4	3.29	10.8	31.2	82.3	28.5	34.6	15.5	45.1	86	10	44.9	37.6	12.9	4.3	0.3	1.8	1.5	0.5	0.2	0
2	3	2	4	2	2	2	2		5.3	5.3	4.22	12	37.7	89.3	30.9	34.6	14.8	46.8	337	7.3	57.5	29.2	8.2	4.2	0.9	3	1.5	0.4	0.2	0
3	1	1	3	2	2	2	2		7.3	7.3	5.09	14.9	42.8	84.2	29.3	34.8	14.6	43.8	285	9.7	57.7	28.5	6.6	6.5	0.7	4.2	2.1	0.5	0.5	0
2	4	2	2	2	2	2	2		4.2	4.2	5.02	15	43.6	86.7	29.9	34.5	16.3	49	228	9.1	59.3	33	5.4	1.3	1	2.8	1.8	0.2	0.1	0
4	2	1	2	2	2	2	2		5.3	5.3	3.25	10.1	28.6	87.9	31.4	35.4	14.7	42.3	130	9.7	62	20.9	13.3	2.9	0.9	3.1	0.9	0.3	0.1	0
4	4	3	2	2	2	2	2		5	5	4.42	12	35.4	80	27.2	34	13.4	37.6	326	8.8	70.5	18.5	4.9	5	1.1	3.5	0.9	0.2	0.2	0.1
2	7	2	1	2	2	2	2		3.6	3.6	4.74	14.4	40	84.4	30.3	35.8	13.9	44.6	133	8.8	47.7	41.5	5	0.1	0.1	3.5	0.4	0.1	0.2	0.1
1	6	2	1	1	1	1	1	2	6.2	6.2	4.71	13.7	39.7	84.3	29.2	34.6	15.4	45.5	292	8.6	64.2	24	7.4	3.5	0.9	4	1.5	0.5	0.2	0.1
1	1	3	4	2	2	2	1	1	3.5	3.5	4.3	14.3	40	93.1	33.3	35.8	13.7	45.5	177	8.6	60.9	27.4	9.9	1.2	0.6	2.1	1	0.3	0	0
1	1	1	1	2	2	2	1	3	4.1	4.1	4.72	13.8	39.4	83.4	29.3	35.5	12.9	38.1	348	7.4	22.3	45	7	15	0.8	1	1.9	0.3	1.1	0
2	2	3	2	2	2	2	2		6.7	6.7	4.7	14.8	42.7	90.8	31.6	34.7	16.1	50.8	427	8.1	71	17.7	6.2	4.3	0.8	4.8	1.2	0.4	0.3	0.1
1	1	1	1	2	1	1	1	2	9.5	9.5	4.89	15.2	43.8	89.7	31.1	34.7	14.7	45.9	287	9.2	71.8	20.9	6.3	0.4	0.6	6.8	2	0.6	0	0.1
4	5	3	3	2	1	1	1	3	7.9	7.9	4.02	13.4	35	87	33.3	38.3	14.7	45.1	225	7.3	77.1	16.1	4.9	1.7	0.2	6.1	1.3	0.4	0.1	0
2	2	3	4	2	2	2	1	2	7.1	7.1	4.06	13.9	38.9	95.7	33.4	34.9	13.7	45.5	321	9	64.2	23.9	8	3	0.9	4.5	1.7	0.6	0.2	0.1
3	3	2	2	2	2	2	2		5.4	6.1	4.09	12.6	37	90.5	31.2	34.5	17.6	56.9	29	8.3	43.2	38.8	6.8	10.1	1.1	2.3	2.1	0.4	0.6	0.1
2	1	3	3	2	2	1	2		3.4	3.4	4.58	14	38.3	83.7	30.7	36.6	13.5	39.8	259	8	49.6	33	8.9	8.1	0.4	1.7	1.1	0.3	0.3	0
1	2	3	4	2	2	1	2		5.4	5.4	5.5	18	50.6	92	32.8	35.7	17	54.7	337	9.3	56.9	28.5	6	7.6	1	3.1	1.6	0.3	0.4	0.1
3	1	1	1	2	2	2	2		6.5	6.5	4.68	15.6	43	91.8	33.3	36.3	13.3	42.9	318	7.6	69.6	24.4	4.3	0.8	0.9	4.5	1.6	0.3	0.1	0.1
4	1	1	1	2	1	2	2		4.7	4.7	4.94	15.8	44.5	90.1	32.1	35.6	12.8	40.7	239	9.1	56.8	29.1	11.1	2.1	1	2.7	1.4	0.5	0.1	0
4	4	3	1	2	1	2	1	2	6.5	6.5	5.42	15.5	43.5	80.2	28.7	35.7	13.6	38.5	182	10.1	58.3	24.8	8.6	8	0.3	3.8	1.6	0.6	0.5	0
1	1	2	2	2	1	2	1	2	3.7	3.7	4.64	14.6	39.5	85.1	31.5	37	12.7	38.5	163	9.3	53.8	25.3	11.8	8.4	0.7	2	0.9	0.4	0.3	0
1	1	1	2	2	2	2	2		6.1	6.1	4.99	15.2	40.2	80.2	30.5	37.9	13.2	37.9	194	10	81.3	11.2	6.1	1	0.4	5	0.7	0.4	0.1	0
4	7	3	1	2	2	2	1	2	6.9	6.9	3.27	11.9	33.9	87.6	30.8	35.2	14.2	43.8	376	6.8	68.4	16.3	9.8	4.9	0.6	4.7	1.1	0.7	0.3	0
1	1	1	2	2	2	2	1	3	4.8	4.8	4.5	14.5	38.7	85.9	32.2	37.5	13.3	40.7	165	7.7	63.4	25.4	5.7	5.2	0.3	3.1	1.2	0.3	0.3	0
3	3	2	3	2	2	2	1	3	4.1	4.1	4.63	14	40	86.4	30.2	35	13.1	39.8	144	10	42.4	38	12	6.6	0.6	1.7	1.6	0.5	0.3	0
2	1	1	3	2	1	1	1	3	6.6	6.6	4.65	14	41.4	89.1	30.2	33.9	13.9	43.8	158	9	52.5	18.6	5.7	22.5	0.7	3.5	1.2	0.4	1.5	0
1	1	1	2	2	2	2	2		6.6	6.6	4.65	14	41.4	89.1	30.2	33.9	13.9	43.8	158	9	52.5	18.6	5.7	22.5	0.7	3.5	1.2	0.4	1.5	0
2	4	2	2	2	2	2	2		4.7	4.7	4.7	14.2	40.3	85.7	30.3	35.5	13.5	40.3	286	9.7	36.5	37.2	10	15	1.3	1.7	1.7	0.5	0.7	0.1
1	1	1	3	2	2	2	2		7.2	7.2	4.63	14.7	42.1	90.9	31.8	35.1	13.7	43.8	274	9	64.4	26.3	5.9	2.7	0.7	4.7	1.9	0.4	0.2	0
4	3	2	2	2	2	2	2		11.6	11.6	4.62	15.7	41.8	90.8	34.1	37.6	12.7	40.7	106	8.4	82.1	12.6	4.7	0.3	0.3	9.5	1.5	0.5	0	0
1	1	1	2	2	2	2	2		5.1	5.1	5.08	15.9	44.2	86.9	31.2	35.9	12.5	38.1	188	10.3	54	37.2	4.7	3.3	0.8	2.7	1.9	0.2	0.2	0
1	1	2	2	2	2	2	1	2	8.7	8.7	4.55	13.4	38.9	85.5	29.4	34.4	15.6	46.8	304	7.9	61.6	28.6	8.1	1.4	0.7	5.4	2.5	0.7	0.1	0.1
3	3	3	3	2	2	2	2		5	5	4.56	13.8	39.5	86.6	30.3	35	13.4	40.7	216	9.1	64.2	21.4	10.9	2.3	1.2	3.2	1.1	0.5	0.1	0.1
1	1	2	3	2	2	2	2		5.8	5.8	4.14	13.3	38.2	92.3	32.1	34.8	14.7	47.7	229	8.7	70.2	16.9	6.2	5.9	0.8	4	1	0.4	0.3	0
1	6	2	2	2	2	2	1	2	5.8	5.8	4.46	13.9	39.8	89.3	31.2	34.9	14	43.3	197	10.3	48.6	33.2	7.4	9.1	1.7	2.8	1.9	0.4	0.5	0.1
1	1	1	1	2	2	2	1	2	5	5	5.01	15.5	44.4	88.6	31	34.9	13.6	42	170	9	64.1	21.7	11.5	1.9	0.8	3.2	1.1	0.6	0.1	0
3	1	1	3	2	2	2	2		4.6	4.6	3.37	12.5	35.6	92.1	32.3	35.1	14.1	45.5	175	8.8	47.3	36.5	12.8	2.7	0.7	2.2	1.7	0.6	0.1	0
1	1	1	1	2	2	2	1	2	6	6	5.37	15.4	44.5	82.9	28.7	34.6	12.6	37.2	192	9.2	61.9	24.4	12.3	0.8	0.6	3.7	1.5	0.7	0	0
1	1	1	2	2	2	2	2		7.3	8	5.48	14.6	42.4	77.4	26.6	34.4	14	38.1	136	9.3	61.3	31.6	5.3	0.9	0.9	4.5	2.3	0.4	0.1	0.1
1	1	1	1	2	2	2	1	1	5.1	5.1	5.59	15.4	44.5	79.6	27.6	34.6	13.4	37.6	192	10	45.5	29.8	15.7	7.7	1.3	2.3	1.5	0.8	0.4	0.1
1	5	2	3	2	2	2	2		5.1	5.1	4.68	14.8	44.2	94.5	31.7	33.5	14	46.4	109	11.6	31.2	54.6	6.5	6.2	1.5	1.6	2.8	0.3	0.3	0.1
1	1	1	2	2	2	2	2		4.3	4.3	4.31	14.4	39.9	91.1	33.4	36.7	12.7	40.3	264	8.2	35.1	37	7.2	19.4	1.3	1.4	1.4	0.3	0.8	0
3	3	4	4	2	2	2	2		3.7	3.7	4.77	14.5	41.8	87.6	30.4	34.7	14	43.3	104	10.7	21.8	33.6	8.8	34.4	1.4	0.8	1.3	0.3	1.3	0.1
4	3	2	2	2	2	2	2		7.7	7.7	4.99	15.5	43.1	86.3	31	36	13.4	41.1	308	8.2	68.1	24.5	4.8	1.5	1.1	5.2	1.9	0.4	0.1	0.1
3	4	2	2	2	2	2	2		6.9	6.9	4.32	12.6	36.1	83.6	29.8	35.7	13.9	41.1	226	9.8	65.8	25	6.6	2.3	0.3	4.5	1.7	0.5	0.2	0
3	1	1	2	2	2	2	2		5.1	6.2	4.94	15.8	45	91.1	32	35.1	12.8	40.7	83	10.1	26	51.4	11.2	10.5	0.9	1.3	2.6	0.6	0.5	0
2	7	2	2	2	2	2	2		6.4	6.4	5.28	16	44.6	84.5	30.2	35.8	16.2	47.7	143	8.6	45.5	39.3	8	6.2	1	2.9	2.5	0.5	0.4	0.1
3	1	1	2	2	2	2	2		5.8	5.8	4.74	12.4	39.2	82.7	28.2	34.1	15.1	47.7	229	8.7	70.2	16.9	6.2	5.9	0.8	4	1	0.4	0.3	0
3	3	1	3	2	2	2	2		2.5	2.7	3.27	10.6	31.6	83.7	28	33.5	16.9	49	225	8.7	64.7	13.9	15.4	4.6	1.4	1.6	0.3	0.4	0.1	0
1	3	4	3	2	2	2	2		4.5	4.5	4.43	14.4	40.5	91.4	32.5	35.5	15	48.1	270	8.5	40	49.5	8.4	0.7	1.4	1.8	2.2	0.4	0	0
3	1	1	2	2	2	2	1	2	4.8	4.8	4.98	14.9	41.7	83.8	29.2	34.9	14.2	42	179	10.2	37.6	40.7	7.8	12.6	1.3	1.8	2	0.4	0.6	0.1
4	1	1	2	2	2	2	2		3.5	3.5	4.61	14.1	40.3	87.4	30.7	35.1	14.9	45.9	253	8.8	42.9	34.5	7.6	13.9	1.1	1.5	1.2	0.3	0.5	0
2	1	2	2	2	2	2	1	2	5	5	4.47	14.4	40.3	90.3	32.3	35.8	12.6	39.8	178	9.9	52.2	35.8	6	5.1	0.9	2.6	1.8	0.3	0.3	0
1	1	2	3	2	2	2	1	3	4	4	5.57	14.6	42.8	76.9	26.3	34.1	15.7	42.4	182	9.9	54.9	33.5	9.7	1.7	0.2	2.1	1.3	0.4	0.1	0
2	2	3	4	2	2	2	1	2	4.7	4.7	5.02	14.9	42	83.7	29.6	35.4	13.5	39.8	229	9	53.6	37.8	5.3	2.8	0.5	2.5	1.8	0.2	0.1	0
1	1	3	4	2	2	2	1	2	2.7	2.7	4.59	14.3	40.3	87.7	31.2	35.5	14.1	43.8	274	7.5	28.5	58.8	9.8	2.6	0.6	0.8	1.6	0.3	0.1	0
1	4	3	4	2	2	2	1	1	6	6	4.74	13.9	39.6	83.4	28.8	34.6	15.5	45.1	252	8.2	62	30.5	5.4	1.2	0.9	3.7	1.8	0.3	0.1	0.1
3	4	2	2	2	2	2	2		10.3	10.3	5.38	16.2	46.7	86.8	30.2	34.8	14.7	44.6	324	9	33.5	23.6	17.8	25.1	0	3.5	2.4	0.8	2.6	0
2	1	1	1	2	2	2	2		3.7	3.7	4.64	14.7	42	90.4	31.6	34.9	15	47.7	212	9.1	50.2	32	9.2	7	1.6	1.8	1.2	0.3	0.3	0.1
2	7	2	1	2	2	2	1	2	5	5	5.42	16.7	49.2	90.8	30.9	34	13.4	42.4	213	10.9	69.6	19.6	8.5	1.3	1	3.5	1	0.4	0.1	0.1
3	2	4	4	2	2	2	1	2	4	4	4.38	12.5	36	82.4	28.6	34.7	14.2	41.6	286	8	54.2	31.6	11.7	2.1	0.4	2.2	1.3	0.5	0.1	0
4	1	1	2	2	2	2	2		3.7	3.7	1.47	4.6	13.3	90.8	31.6	34.8	15.7	50.8	10	11.4	51.7	36.5	11.3	0.4	0.1	1.9	1.3	0.4	0	0
4	3	4	4	2	2	2	1	1	4.6	4.6	4.25	13.2	38.4	90.5	31	34.3	13.6	43.8	197	9.6	37.2	32.7	8.5	21.3	0.3	1.7	1.5	0.4	1	0
1	1	1	2	2	2	2	1	3	7.4	7.4	5.2	15.7	44	84.6	30.2	35.7	14.1	42.4	312	9.9	52.9	33.5	8	4.8	0.8	3.9	2.5	0.6	0.4	0.1
3	2	2	2	2	2	2	2		2.6	2.6	4.78	14.3	39.6	83	29.9	36.1	15.4	45.5	196	9	48.9	29.8	17.6	2.7	1	1.3	0.8	0.5	0.1	0
1	1	1	2	2	2	2	2		4.7	4.7	4.21	13.1	38.9	90.2	31.1	34.5	16.2	51.6	201	7.9	41.6	45.8	7.8	3.4	1.4	2	2.2	0.4	0.2	0.1
2	1	1	1	2	2	2	2		3.7	3.7	3.4	11.9	34.1	94.6	33	34.9	14	46.4	246	7.3	50.8	37.5	9.4	1.4	0.9	1.9	1.4	0.4	0.1	0
1	1	1	3	2	2	2	2		4.1	4.1	4.63	14	40	86.4	30.2	35	13.1	39.8	144	10	42.4	38.4	12	6.6	0.6	1.7	1.6	0.5	0.3	0
3	1	1	2	2	2	2	1	1	7.7	7.7	4	13.7	37.1	92.7	34.2	36.9	12.5	41.1	228	8	72	20.6	6.1	0.6	0.3	5.6	1.6	0.5	0	0
3	4	3	4	2	2	2	1	2	7.5	7.5	4.25	11.6	34.7	81.7	27.2	33.3	13.8	39.8	320	8.8	66.3	24.7	6.1	1.9	1	5	1.9	0.5	0.1	0.1
3	1	1	3	2	2	2	2		8.2	8.2	4.87	12.2	35.7	73.2	25.1	34.2	17.3	44.6	443	7.4	49.6	39.2	6.7	4.1	0.4	4.1	3.2	0.5	0.3	0
1	1	1	1	2	2	2	2		4	4	2.51	7.8	21.9	87.4	31.3	35.8	14.1	43.3	103	7.7	91.2	4.6	3.5	0.3	0.4	3.7	0.2	0.1	0	0
1	1	1	2	2	2	2	2		8.1	8.1	3.35	13.2	36.3	92	33.5	36.4	12.8	41.1	153	10.6	64.9	15.2	4.4	15.2	0.3	5.3	1.2	0.4	1.2	0
2	4	2	2	2	2	2	2		8.7	8.7	4.55	13.4	38.9	85.5	29.4	34.4	15.6	46.8	304	7.9	61.6	28.2	8.1	1.4	0.7	5.4	2.5	0.7	0.1	0.1
1	4	3	4	2	2	2	2		8.6	9.3	4.35	16.2	43.8	100.7	37.1	36.9	15.9	56	193	8.2	74.1	9.8	13.5	2	0.6	6.3	0.8	1.2	0.2	0.1
3	2	4	2	2	2	2	2		2.8	2.8	4.47	14	39.3	88	31.4	35.6	12.3	38.5	232	8.5	49.5	39.3	8.6	1.5	1.1	1.4	1.1	0.2	0	0
3	1	1	1	2	2	2	2		5.6	5.6	4.55	14.1	40.3	88.7	31	35.5	15.3	47.7	251	8.4	41	22.2	5.7	30.4	0.7	2.3	1.2	0.3	1.7	0
2	1	1	1	2	2	2	2		4.9	4.9	3.35	11.2	32.4	82.2	28.5	34.7	14.1	41.1	114	10.3	63.9	26.5	8.5	0.9	0.2	3.1	1.3	0.4	0	0
1	4	2	2	2	2	2	1	1	6.4	6.4	4.39	14.7	41	93.3	33.4	35.8	14.3	47.3	217	8.1	70.5	23.6	4	1.2	0.7	4.5	1.5	0.3	0.1	0
2	1	2	1	2	2	2	2		7.8	7.8	3.22	10.8	29.5	91.5	33.6	36.7	16.3	53.8	118	8.5	50.4	28.7	14.8	3.1	3	3.9	2.2	1.1	0.2	0.2
3	4	3	3	2	2	2	1	2	6.8	6.8	4.24	13	37	87.3	30.7	35.2	14.2	43.3	277	9.9	78.4	14.2	5.7	0.4	1.3	5.3	1	0.4	0	0.1
3	3	2	2	2	2	2	2		4.9	4.9	4.57	12	35.3	77.3	26.2	33.9	13.1	36.3	274	8.6	47.5	32.2	4.7	14.6	1	2.3	1.6	0.2	0.7	0
4	4	3	2	2	2	2	2		2.6	2.6	4.66	14.5	40.4	86.7	31.2	35.9	13.3	40.3	182	9.3	33.7	45.8	10.2	7.2	3.1	0.9	1.2	0.3	0.2	0.1
3	5	2	1	2	2	2	2		10.1	10.1	4.13	11.6	33.8	82	28	34.2	14.3	41.6	163	10.8	15	17	2.4	24.5	1.1	1.5	1.7	0.2	6.5	0.1
1	6	3	4	2	2	2	1	1	3.7	3.7	4.32	14.2	39.8	92	32.8	35.6	13.1	42.4	190	9	51.3	36.9	6.9	4.2	0.7	1.9	1.4	0.3	0.2	0
4	1	1	3	2	2	2	2		4.2	4.2	5.01	13.5	38.9	77.6	26.9	34.7	14	38.5	154	9.6	21.9	44.1	18.2	11.4	4.4	0.9	1.9	0.8	0.5	0.2
3	3	1	1	2	2	2	2		3.7	3.7	4.15	13.2	37.3	90	31.8	35.3	13.3	42	50	9.1	47.7	46.4	3.3	1.2	1.4	1.8	1.7	0.1	0	0.1
3	1	1	2	2	2	2	2		4	4	5	14.7	42	83.9	29.4	35	20.2	59.5	208	8	35.9	41.3	5.6	16	1.2	1.5	1.7	0.2	0.7	0.1
1	2	3	4	2	2	2	1	2	5.4	5.4	4.84	15	43.2	89.2	30.9	34.7	13.9	43.3	296	9.1	61.2	25	11.1	1.5	1.2	3.3	1.4	0.6	0.1	0.1
3	1	1	3	2	2	2	2		9.4	9.4	4.83	15.6	44.8	92.6	32.3	34.8	13.7	44.2	89	8.8	42.3	14.9	5.6	36.1	1.1	4	1.4	0.5	3.4	0.1
1	1	1	1	2	2	2	2		5.6	5.6	4.33	14	39.3	90.8	32.5	35.8	14.1	45.5	245	8.1	72.2	19.2	6.1	1.8	0.7	4.1	1.1	0.3	0.1	0
2	1	2	1	2	2	2	2		7.4	7.4	5.12	15.2	43.5	84.9	29.6	34.9	14.8	43.8	192	11.1	52.3	23.7	12.2	10.8	1	3.9	1.7	0.9	0.8	0.1
1	1	1	2	2	2	2	2		9.8	9.8	5.17	15.8	43.1	83.3	30.7	36.8	13.5	39.8	226	8.1	66.4	20.8	5.9	6.1	0.8	6.5	2	0.6	0.6	0.1
2	1	1	1	2	2	2	2		15.9	15.9	4.37	12.1	35.6	81.5	27.7	33.9	14.7	42	372	8.4	79.2	3.5	7	9.6	0.2	12.7	0.6	1.1	1.5	0
2	7	3	1	2	2	2	2		9.3	9.3	4.81	14.9	41.8	86.8	31	35.7	12.5	38.1	281	7.9	68.6	18.5	6	6.2	0.7	6.4	1.7	0.6	0.6	0.1
1	1	1	3	2	2	1	2		3.1	3.1	4.56	14.3	41.5	91	31.3	34.4	13.9	44.2	282	8.2	36.7	44.8	10	6.8	1.7	1.1	1.4	0.3	0.2	0.1
3	4	2	4	2	1	2	2		3.1	3.1	2.34	8.3	23.7	101	35.5	35.1	18.1	63.9	150	7	51.7	26.4	20.5	1	0.4	1.6	0.8	0.6	0	0
1	1	1	2	2	2	2	2		9.9	9.9	3.49	11.8	33.6	86.2	30.3	35.1	17.4	52.9	444	7.5	73.8	11.1	10.5	3.9	0.7	7.3	1.1	1	0.4	0.1
1	1	1	2	2	2	2	2		8.3	8.3	3.19	7.4	22.5	70.6	23.3	33	20.4	51.6	242	7.3	81.1	11.7	4.6	2	0.6	6.7	1	0.4	0.2	0
3	1	1	2	2	2	2	2		5.9	5.9	4.07	11.6	32	78.6	28.5	36.3	16.5	45.5	270	7	39	49.4	8.2	2.7	0.7	2.3	2.9	0.5	0.2	0
4	1	1	3	2	2	2	2		4	4	4.1	7.9	24.7	60.2	20	32.2	18.3	38.5	500	6.4	68.6	20.1	9	1.4	0.9	2.6	0.8	0.3	0.1	0
3	1	1	2	2	2	2	2		2.7	2.7	4.34	12.6	36.5	84.1	29.6	35.2	13.5	39.8	182	9.8	44.2	40.5	8.1	6.1	1.1	1.2	1.1	0.2	0.2	0
4	2	4	2	2	2	1	2		3.1	3.1	3.46	11	31.4	90.6	31.8	35.1	15.4	48.6	41	10	69.7	17.3	8.5	4.3	0.2	2.2	0.5	0.3	0.1	0
1	1	1	2	2	2	2	2		2.9	2.9	5.13	15.9	44.5	86.6	31.1	35.9	13.9	42.4	101	9.2	35.6	34	12.1	16.7	0.9	1	1	0.4	0.5	0
1	1	2	2	2	2	2	2		2.5	2.5	4.75	16.7	46.5	98	35.1	35.8	13.9	47.3	147	8.4	31.6	45.3	22.6	0	0.5	0.8	1.1	0.6	0	0
3	1	1	2	2	2	2	2		4.9	4.9	7.7	23	66.7	86	30.5	35.3	13.7	42	67	7.2	73.4	15.4	3	8	0.2	3.6	0.8	0.1	0.4	0
3	1	1	1	2	2	2	2		3.5	3.5	4.41	13.7	38.3	87	31	35.6	15.4	47.3	301	8.1	29.6	54.5	9.5	6.1	0.3	1	1.9	0.3	0.2	0
1	1	1	1	2	2	2	2		4.4	4.4	4.07	13.2	37.1	91	32.4	35.6	14	45.1	216	9.3	55.7	23.4	7.6	12.9	0.4	2.4	1	0.3	0.6	0
4	2	4	2	2	2	2	1	1	6	6	4.28	14.9	40.4	94.4	34.8	36.9	14.7	49	116	8.9	68.2	18.1	12.1	1.4	0.2	4.1	1.1	0.7	0.1	0
3	3	1	1	2	2	2	1	2	6.8	6.8	4.75	14.5	40.8	85.8	30.5	35.5	13.6	40.6	109	8.1	85.7	8.5	5.5	0.1	0.2	5.8	0.6	0.4	0	0
3	1	2	2	2	2	2	2		3.5	3.5	3.7	13.1	36.8	99	35.5	35.6	14	48.1	257	6.2	65	22.1	7.7	4.4	0.8	2.3	0.8	0.3	0.2	0
1	1	2	3	2	2	2	2		3	3	5.73	18.1	49.2	85.8	31.5	36.7	12.3	37.2	190	9.7	40.4	42.6	8	7.8	1.2	1.2	1.3	0.2	0.2	0
3	1	2	2	2	2	2	2		3	3	5.73	18	49	85	31.5	36.7	12.3	37.2	190	9.7	40.4	42.6	8	7.8	1.2	1.2	1.3	0.2	0.2	0
3	2	4	2	2	2	2	2		3.8	3.8	4.34	14.4	39.3	90.5	33.1	36.5	13.3	42.4	197	7.9	57.1	32.3	6.6	3.2	0.8	2.2	1.2	0.3	0.1	0
3	1	1	3	2	2	2	2		8.6	8.6	4.49	16.5	46.4	103.3	36.7	35.5	16.5	59	329	8	19	70	8.4	2.3	0	1.6	6.1	0.7	0.2	0
2	2	3	2	2	2	2	2		5	5	4.56	13.3	37.6	82.4	29.1	35.5	13.6	39.4	191	8.9	43.5	42.5	10.3	2.4	1.3	2.2	2.1	0.5	0.1	0.1
1	1	1	1	2	2	2	1	2	6.8	6.8	5.13	16.4	43.5	84.9	31.9	37.6	12.5	38.1	192	8.2	76.1	15.4	6	2	0.5	5.2	1	0.4	0.1	0
2	1	3	1	2	2	2	2		4.5	4.5	4.66	15.3	40.9	87.7	32.8	37.3	13.2	41.1	252	8.7	42	40.3	6.3	10.1	1.4	1.9	1.8	0.3	0.5	0.1
1	1	2	1	2	2	2	2		5.8	5.8	5.61	17	46.7	83	30	36.7	13.5	39.8	227	8.7	58.9	22.7	8.2	9.3	0.9	3.4	1.3	0.5	0.5	0.1
3	1	1	2	2	2	2	2		5.4	5.4	4.72	14.4	41.1	87.1	30.5	35.1	15.7	47.3	225	8.9	34.7	49	7.6	7.6	1.1	1.9	2.7	0.4	0.4	0.1
1	4	2	2	2	2	2	1	1	3.6	3.6	5.22	16.7	45.7	87.5	31.9	36.5	14	42.4	239	7	46	44.8	6.2	2.1	0.9	1.6	1.6	0.2	0.1	0
3	1	1	1	2	2	2	2		6.4	6.4	4.62	15.9	43	93.2	34.4	36.9	13	42	226	8.5	73.3	17.6	6.1	2.4	0.6	4.7	1.1	0.4	0.2	0
4	4	2	2	2	2	2	2		5.2	5.2	4.54	14.3	41.1	90.5	31.5	34.8	15.6	49.9	241	8.8	29.9	24.2	5.6	39.6	0.7	1.5	1.3	0.3	2.1	0
1	1	2	2	2	2	2	2		4.3	4.3	3.42	10	29.9	82.7	27.6	33.4	16.5	49	302	10.6	39.8	35.8	6.8	16.4	1.2	1.7	1.5	0.3	0.7	0.1
4	2	2	2	2	2	2	2		2.7	2.7	4.77	14.3	42.9	89.9	29.9	33.3	16	52.1	277	10.9	55.7	24.5	4.4	14.3	1.1	1.5	0.7	0.1	0.4	0
1	1	1	1	2	2	2	2		6.9	6.9	5.26	16.5	45.5	86.9	31.4	36.2	13.5	41.6	136	7.8	50.6	39.6	7.1	1.9	0.8	3.5	2.7	0.5	0.1	0.1
3	1	2	4	2	2	2	2		3.7	3.7	4.05	12.3	35.1	86.5	30.4	35.1	14.5	44.6	275	8.4	57.3	30	7.4	4.8	0.5	2.1	1.1	0.3	0.2	0
1	1	1	3	2	2	2	2		3.7	3.7	4.64	15.7	46	99.1	33.8	34.1	14	49.9	176	9	25.2	39.4	9.8	22.3	3.3	0.9	1.5	0.4	0.8	0.1
3	1	1	2	2	2	2	2		4	4	4.12	14.4	42.2	102.5	35	34.1	14	51.6	125	10.6	65.1	27.7	3.3	1.7	2.2	2.8	1.2	0.1	0.1	0.1
3	1	1	3	2	2	2	1	2	9.4	9.4	5.26	16.9	50.4	95.8	32.1	33.5	14.5	51.2	200	9.8	50.8	19.2	1.6	27.1	1.3	4.8	1.8	0.2	2.5	0.1
2	1	1	2	2	2	2	2		2.8	2.8	4.31	14	39.7	92.1	32.4	35.1	13.3	43.3	218	8	31	53.6	11.7	2.1	1.6	0.9	1.5	0.3	0.1	0
2	2	1	3	2	2	2	2		7.1	7.1	5.05	15.4	43.2	85.5	30.5	35.7	14	42.4	265	9.1	60.7	25.1	6.4	6.5	1.3	4.3	1.8	0.5	0.5	0.1
3	1	1	4	2	2	1	1	2	5.6	5.6	4.78	15	45.2	94.7	31.5	33.3	15.3	51.6	219	11.3	50	34.5	7.8	6.8	0.9	2.8	1.9	0.4	0.4	0.1
3	3	3	3	2	2	2	2		3.7	3.7	4.35	13.3	36.3	83.5	30.6	36.6	14.3	41.6	253	9	42.5	41.2	9.5	6.4	0.4	1.6	1.5	0.4	0.2	0
3	1	1	3	2	2	2	2		3.4	3.4	4.7	14.7	41.2	87.7	31.2	35.6	14.3	43.8	266	7	36.6	47.7	10.1	2.3	3.6	1.3	1.6	0.3	0.1	0.1
4	1	1	2	2	2	2	2		3	3	4.6	13.3	40.9	89.1	28.9	32.4	15.6	50.8	215	10.2	48.8	34.6	4.4	10.7	1.5	1.5	1	0.1	0.3	0
3	2	2	2	2	2	1	1	1	3.2	3.2	4.19	14.4	39.2	93.6	34.3	36.7	13	42.9	147	11.1	60.6	28.5	8.6	1.5	0.8	2	0.9	0.3	0	0
4	1	1	1	2	2	2	2		9.3	9.3	4.84	15.3	42.4	87.6	31.6	36.1	13.9	42.4	338	8	76	17	5.4	1.1	0.5	7.1	1.6	0.5	0.1	0
3	1	1	3	2	2	2	1	1	4	4	3.43	11.5	31.7	92.5	33.4	36.1	19	61.3	139	7.8	79.3	11.1	8.2	0.7	0.7	3.1	0.4	0.3	0	0
1	1	1	1	2	2	2	1	2	4.8	4.8	4.2	11.2	31.3	74.5	26.3	35.3	13.8	36.8	209	9.4	62.2	23.8	5.2	8.4	0.4	3	1.2	0.3	0.4	0
2	4	1	3	2	2	2	2		6.1	6.1	4.73	13.9	40.9	85.4	29.5	34.5	13.8	41.6	273	8.2	58.1	28.7	9.1	3.9	0.2	3.5	1.8	0.6	0.2	0
2	1	1	1	2	2	2	2		3.5	3.5	4.68	14.9	43.3	92.6	31.7	34.3	15.1	49.9	163	9.4	54.3	35.7	6.4	2.3	1.3	1.9	1.2	0.2	0.1	0
1	1	1	1	2	2	2	2		5.8	5.8	4.64	15.7	45.6	98.2	33.9	34.5	15.2	52.5	176	9.3	69.5	15.5	10.7	3.3	1	4	0.9	0.6	0.2	0.1
3	1	1	3	2	2	2	2		5.7	5.7	4.72	15.9	45.8	96.9	33.6	34.7	13.2	45.1	280	9.2	63.4	19	6	10.2	1.4	3.6	1.1	0.3	0.6	0.1
1	1	1	3	2	2	2	2		4.4	4.4	4.63	13.6	39.9	86.1	29.4	34.2	14.5	44.6	247	8	29.2	37.7	7.4	24.9	0.8	1.3	1.7	0.3	1.1	0
4	3	1	2	2	2	2	2		4.7	4.7	4.47	13.9	40.2	89.9	31	34.5	15.2	48.6	186	10.4	42.6	37.4	12.3	6.6	1.1	1.6	1.4	0.5	0.2	0
1	1	1	2	2	2	2	2		9.8	9.8	4.87	14.8	42.6	87.5	30.4	34.7	15.5	48.1	301	10	32.4	22.9	7.3	37.2	0.2	3.2	2.2	0.7	3.7	0
3	4	2	2	2	2	1	2		3.5	3.5	4.76	14.6	41.5	87.2	30.7	35.2	13.8	42.4	172	8.8	58.4	32	9.2	0	0.4	2.1	1.1	0.3	0	0
1	2	3	2	2	2	2	2		2.6	2.6	4.14	13	37.4	90.4	31.3	34.7	15.1	48.6	242	8.9	34.3	48	11.4	4.3	2	0.9	1.2	0.3	0.1	0.1
3	1	1	1	2	1	1	2		7.7	7.7	4	13.7	37.1	92.7	34.2	36.9	12.5	41.1	228	8	72.4	20.6	6.1	0.6	0.3	5.6	1.6	0.5	0	0
3	1	1	3	2	2	2	2		3	3	5.68	17.7	51	90	31.2	34.5	14	44.2	188	11.4	37.4	39.9	6.9	14.5	1.3	1.1	1.2	0.2	0.4	0
1	3	2	2	2	2	2	2		5.8	5.8	4.74	13.4	39.2	82.7	28.2	34.1	15.1	43.8	248	9.3	31.9	52.9	10.2	3.8	1.2	1.9	3.1	0.6	0.2	0.1
3	4	2	2	2	2	2	2		5	5	4.93	13.8	37.7	76.4	27.9	36.5	12.4	33.7	224	8.1	67.4	20.7	8	3.7	0.2	3.4	1	0.4	0.2	0
3	1	1	2	2	2	2	2		6.1	6.1	4.86	14.8	41.5	85.5	30.5	35.7	13.9	42	222	8.9	47.7	37.5	8.1	6.2	0.5	2.9	2.3	0.5	0.4	0
